# Supplementary material for: The effect of mobile phone addiction on sleep procrastination in adolescents: The longitudinal mediating role of physical activity behavior
Source: PLoS One. 2025 Sep 8;20(9):e0331340. doi: 10.1371/journal.pone.0331340 (PMC12416721; doi:10.1371/journal.pone.0331340)
Supplement: S1 File — (XLSX) [file pone.0331340.s001.xlsx]

## Sheet: data(1)
Q1	Q2	Q3	Q4	T0SA1	T0SA2	T0SA3	T0SA4	T0SA5	T0SA6	T0SA7	T0SA8	T0SA9	T0SA10	T0SA11	T0SA12	T0SA13	T0SA14	T0SA15	T0SA16	T0SA17	T0SA18	T0SA19	T0SA20	T0SA21	T0SA22	T0BP1	T0BP2	T0BP3	T0BP4	T0BP5	T0BP6	T0BP7	T0BP8	T0BP9	T0PE1	T0PE2	T0PE3	T1SA1	T1SA2	T1SA3	T1SA4	T1SA5	T1SA6	T1SA7	T1SA8	T1SA9	T1SA10	T1SA11	T1SA12
2	4	2	20693	4	5	5	4	5	5	4	5	5	5	4	4	4	4	4	3	5	4	4	5	5	4	4	4	4	5	4	4	4	5	3	5	3	5	2	3	3	1	2	5	2	4	5	2	2	4
2	3	2	98353	4	2	4	2	4	4	3	4	3	4	4	3	2	4	4	3	3	3	4	2	2	2	1	2	1	2	1	1	2	1	1	2	2	2	4	5	2	4	2	3	4	4	4	1	3	2
1	4	3	31158	5	4	3	4	5	4	4	5	5	3	4	5	5	3	5	4	3	3	4	5	4	5	2	2	1	3	2	3	2	3	2	2	3	3	2	2	1	1	2	2	5	4	4	3	2	2
2	2	2	24067	5	4	3	3	5	3	3	5	4	3	5	5	5	5	4	5	4	3	4	5	3	3	4	3	4	5	3	3	5	5	4	4	3	3	2	5	3	3	5	5	2	3	5	4	3	2
2	2	1	72482	3	3	3	4	3	2	2	4	4	3	2	2	3	2	3	2	3	2	2	2	3	2	5	3	3	4	4	5	4	3	5	3	3	3	1	4	1	4	5	4	4	5	4	2	1	1
2	2	1	15364	4	3	2	4	3	2	2	2	4	3	3	2	4	3	3	4	4	3	4	4	3	2	2	2	2	3	1	3	3	3	2	2	3	3	3	4	5	4	1	5	4	1	1	1	4	3
2	3	5	80356	4	4	4	3	4	4	4	3	5	5	5	5	5	5	5	4	5	5	3	4	5	4	3	3	5	4	3	3	3	3	3	3	3	5	1	3	3	5	1	1	5	2	1	5	2	2
1	4	3	97125	4	3	2	3	3	4	2	4	4	4	3	2	3	3	3	4	2	2	3	4	2	3	1	3	1	1	2	2	2	1	2	5	5	4	3	1	4	2	1	5	1	3	1	4	3	4
2	1	3	57850	5	4	5	3	5	5	4	4	4	3	4	5	5	4	3	4	5	3	3	3	4	4	2	1	2	3	1	1	2	3	3	2	3	3	4	1	2	1	3	1	4	2	2	2	5	5
2	5	4	83846	5	4	3	4	4	4	4	3	3	5	4	4	4	3	4	4	5	4	3	5	5	4	1	2	2	1	2	1	2	2	2	4	4	4	3	1	1	5	2	5	3	2	3	5	3	3
2	3	3	99113	3	2	2	3	3	3	4	2	3	3	2	2	2	3	2	3	2	3	3	4	3	3	3	3	2	3	3	2	4	2	2	1	1	3	5	3	2	4	2	3	3	3	5	2	1	2
1	1	1	95033	5	3	4	4	4	4	3	4	4	4	5	4	3	3	4	4	4	4	3	5	4	5	5	4	4	3	3	4	3	3	4	5	5	4	1	4	1	3	5	3	5	4	4	4	3	2
1	4	4	61924	5	3	4	4	4	4	3	5	5	4	4	4	3	3	4	4	3	3	3	5	3	3	5	3	3	4	5	4	4	3	3	1	3	2	1	4	5	2	2	1	4	4	4	4	3	5
1	2	3	63495	3	3	3	4	2	2	4	4	4	4	3	4	3	2	2	3	2	4	2	4	2	4	1	1	1	3	3	1	3	1	1	4	3	4	5	2	3	4	3	3	2	5	5	2	1	3
1	1	3	86125	2	3	3	3	3	2	3	1	3	2	3	2	2	2	3	3	2	2	1	3	2	2	2	2	3	3	2	2	3	3	3	5	4	3	4	5	3	3	1	3	4	5	3	3	2	1
1	3	3	98334	3	3	2	3	2	2	3	2	3	2	3	2	4	3	3	2	4	2	3	3	2	4	5	4	3	3	4	3	4	4	5	3	2	2	5	4	4	5	5	4	1	4	5	5	2	5
1	2	2	51719	4	3	3	2	3	4	2	4	2	2	2	3	4	4	4	4	2	4	3	3	2	3	1	2	2	3	1	1	1	1	2	2	1	1	5	5	4	5	2	4	5	1	4	3	1	3
2	4	4	55756	5	4	4	4	3	4	4	3	5	4	4	5	4	4	5	3	3	4	3	5	4	4	2	3	3	3	2	3	1	1	3	4	2	3	2	2	1	1	1	3	2	2	2	5	3	5
2	5	5	84910	1	2	2	1	2	1	1	2	2	1	1	2	2	1	2	2	2	1	1	3	2	1	1	2	1	2	3	1	1	1	2	3	2	3	5	3	5	5	4	5	1	5	4	2	3	2
2	1	2	84971	4	2	2	2	4	2	4	3	3	3	3	4	4	4	4	2	3	2	3	3	3	4	4	4	3	3	3	3	3	3	4	4	2	4	4	4	5	1	3	5	1	3	4	4	5	4
2	3	2	55826	4	3	3	3	3	3	3	4	3	3	3	3	4	4	4	3	2	4	4	4	3	4	1	3	1	3	1	3	3	1	1	3	2	2	4	4	4	5	3	4	3	3	5	4	2	1
2	3	3	89392	5	4	4	5	4	5	5	3	4	4	3	5	3	5	3	3	4	4	5	4	4	3	5	5	3	3	3	4	4	3	3	3	3	4	1	4	5	1	3	4	5	1	4	4	5	3
1	2	2	62293	2	3	3	3	1	1	3	3	1	2	2	3	2	3	2	2	2	1	2	2	2	3	4	3	4	4	4	4	2	3	3	3	3	4	4	5	1	4	1	4	4	2	2	5	4	2
1	2	4	71495	4	2	2	4	3	4	3	3	2	3	2	4	3	4	2	2	3	2	2	4	2	2	4	2	3	4	4	4	4	3	4	2	2	1	1	2	5	4	5	5	4	4	2	3	3	1
2	4	4	59392	1	1	3	1	2	1	2	2	1	2	1	1	2	1	2	1	2	1	2	1	1	1	1	1	1	1	2	2	1	1	2	3	3	2	4	4	5	2	3	5	4	5	1	3	3	1
2	3	4	68186	4	4	4	3	2	4	4	3	3	3	2	3	2	3	4	3	2	4	4	3	4	4	2	3	3	2	2	2	2	3	2	1	3	1	4	4	5	5	1	5	5	2	2	4	1	5
1	4	3	40755	1	1	3	1	2	1	3	3	1	1	2	2	1	1	1	1	3	1	2	1	3	1	2	1	3	1	2	3	1	3	2	1	3	2	1	1	3	3	2	4	3	1	5	2	5	4
2	3	1	39415	3	5	5	3	5	4	5	4	4	3	4	5	3	5	5	4	5	4	5	5	3	4	5	3	3	5	4	5	3	4	3	4	5	4	3	5	3	3	4	3	3	4	5	5	3	5
1	4	3	36641	3	3	3	2	2	3	3	3	3	3	3	3	2	2	2	2	3	3	2	4	3	2	5	3	4	3	3	5	3	4	5	4	4	3	1	3	3	3	4	5	3	4	3	3	4	4
1	4	3	74968	4	4	3	4	3	3	5	5	4	3	5	4	3	5	4	4	4	4	5	4	3	5	3	3	3	3	3	4	3	5	4	3	5	4	3	3	5	4	5	4	5	4	4	3	4	3
2	2	3	99089	5	4	5	3	4	3	5	4	4	3	4	4	5	4	3	5	4	3	4	3	5	5	4	5	4	4	4	5	5	5	5	3	5	4	2	4	3	4	3	5	5	5	5	4	3	4
2	2	2	99572	1	3	2	2	1	1	3	1	1	2	2	2	2	1	3	3	1	3	2	1	2	1	4	4	3	3	4	4	3	3	4	5	3	3	3	3	2	2	4	3	3	4	2	3	3	4
2	2	3	98828	1	2	2	1	1	3	3	3	1	2	2	1	2	2	1	1	2	3	2	3	2	1	4	4	4	3	3	2	3	3	3	1	2	2	4	3	3	3	3	2	2	2	3	3	2	4
2	5	5	65040	4	4	4	4	4	4	3	4	2	4	3	3	2	3	3	2	3	4	3	4	3	3	1	3	2	1	2	2	3	2	2	3	2	2	3	2	2	3	2	2	2	2	3	2	1	1
1	4	3	71007	2	3	2	3	1	1	3	2	3	1	1	3	1	2	2	3	3	3	2	2	2	3	4	4	2	4	4	3	3	4	4	3	3	2	4	3	2	2	1	3	3	2	2	3	3	2
2	5	5	31241	1	1	2	3	1	2	3	2	3	1	2	2	2	2	2	1	1	1	2	3	2	1	4	3	3	4	3	3	3	4	3	4	3	3	1	3	2	2	2	2	2	2	1	1	2	1
2	2	2	58874	5	3	5	5	5	5	4	3	3	3	3	4	3	5	3	3	4	3	3	4	3	3	4	3	3	4	5	3	3	4	3	4	4	5	2	4	3	5	3	3	4	3	5	3	4	3
1	1	1	89602	1	1	2	1	2	1	2	1	3	2	1	1	2	3	1	2	2	3	3	2	2	3	4	2	4	2	4	3	4	4	3	3	2	4	1	2	4	3	2	3	3	2	2	3	4	4
2	4	4	82184	4	3	3	2	2	4	4	4	3	4	4	3	2	4	3	3	4	3	2	2	2	4	5	3	3	4	3	4	3	3	3	5	3	3	3	2	2	1	2	1	1	2	1	2	2	2
2	1	2	47049	4	3	2	3	3	3	3	2	4	2	2	4	2	3	4	3	3	4	4	2	4	3	4	4	3	3	2	4	4	2	4	3	3	3	2	1	1	2	3	3	3	3	3	2	3	2
1	1	3	14465	1	3	2	1	1	2	1	1	1	2	3	3	1	2	2	1	1	2	1	2	3	3	2	3	2	1	3	3	3	1	2	4	2	2	5	1	2	2	3	3	2	1	2	3	3	1
2	3	2	29903	2	2	3	3	2	2	2	3	3	3	1	2	1	3	1	3	3	2	2	2	1	3	3	4	3	3	2	2	3	4	3	2	2	1	2	3	2	3	3	3	2	2	3	3	2	3
2	3	2	45497	5	4	4	4	3	4	4	3	5	3	3	5	4	3	3	5	4	5	3	3	5	4	1	1	1	1	1	3	2	2	3	3	2	2	2	2	1	1	1	3	2	3	2	2	1	2
1	5	4	37487	2	3	3	2	2	2	1	1	2	2	2	3	2	2	3	2	1	2	2	1	1	3	3	4	2	2	3	4	2	2	2	2	1	2	4	1	2	2	1	3	2	2	2	3	2	2
1	4	4	53217	1	1	2	3	3	1	2	2	2	1	2	1	3	1	1	2	1	2	2	1	2	2	2	2	3	2	3	2	1	2	3	3	2	3	1	1	3	1	3	3	3	2	3	2	1	1
2	5	5	81645	4	5	4	5	4	4	4	3	5	4	5	4	3	4	5	3	5	5	4	3	5	3	4	3	3	5	5	3	4	5	3	4	3	3	5	3	5	3	5	3	5	5	3	3	5	5
2	2	3	76914	2	2	2	2	1	3	2	3	3	1	1	3	1	3	1	1	3	3	2	1	3	3	4	4	3	4	3	3	2	4	3	5	3	5	3	3	3	3	4	3	3	4	3	4	2	3
2	5	5	64209	3	3	2	3	4	3	3	3	3	2	2	3	3	3	4	3	2	4	4	4	2	2	3	2	2	2	3	3	2	2	3	2	3	2	3	3	4	3	4	3	4	3	4	3	3	3
1	2	2	28765	5	5	4	3	3	5	5	3	3	4	4	3	5	4	4	3	3	5	5	4	5	4	1	2	1	2	1	2	2	3	3	4	4	2	1	4	3	4	3	2	3	3	3	2	4	3
2	4	3	27933	5	4	3	3	5	4	3	4	3	3	4	4	5	3	5	3	4	3	4	4	5	5	2	2	1	2	1	2	2	2	2	1	3	1	3	1	2	2	1	2	2	2	1	3	1	2
2	2	3	37373	5	3	3	3	4	3	4	4	3	5	5	4	4	4	3	5	4	4	4	4	4	3	5	4	3	4	4	3	5	3	4	1	2	1	4	3	5	4	4	4	5	4	3	3	4	5
2	1	3	18761	1	2	1	1	1	3	1	1	2	3	1	1	2	1	1	3	1	3	3	2	2	1	4	3	4	3	4	4	4	3	3	1	2	2	1	2	4	4	2	3	3	4	4	4	2	4
1	3	3	93496	4	5	5	3	4	5	4	3	5	4	4	4	4	4	4	3	5	5	4	4	3	5	5	5	4	3	4	3	3	5	3	4	3	4	5	4	4	3	4	5	5	5	4	3	5	4
1	5	5	47882	3	3	4	3	5	5	3	3	3	5	3	3	5	5	4	3	5	3	5	5	3	5	3	3	5	5	5	4	5	3	3	4	5	4	1	4	5	4	4	3	3	4	5	3	5	3
1	4	4	98669	2	2	1	2	2	3	3	3	1	3	3	2	2	3	3	2	3	3	2	3	3	2	3	3	3	2	2	3	2	2	4	1	1	3	3	3	2	3	3	2	2	3	3	1	3	2
1	1	1	97152	3	5	3	5	4	4	4	3	3	3	4	4	3	5	4	3	5	4	4	4	4	3	4	3	4	4	4	5	4	5	5	5	4	3	1	5	5	3	5	4	5	3	3	5	4	5
2	4	4	65058	5	3	3	3	3	5	4	5	4	3	3	4	5	4	5	4	4	5	4	4	3	4	2	3	1	1	2	2	3	3	3	1	1	2	4	2	3	3	2	4	4	4	4	3	4	3
1	3	1	90828	4	4	3	5	4	3	3	3	3	5	4	5	3	4	4	4	4	5	4	3	4	4	4	4	3	3	4	3	3	4	3	4	5	5	5	3	4	3	5	4	4	5	4	5	4	5
2	3	4	31154	2	2	2	3	2	1	3	3	3	2	2	1	1	2	2	3	2	2	2	2	1	1	3	4	2	3	3	3	2	3	3	3	4	4	1	2	1	1	1	1	3	1	3	1	1	3
2	1	1	61956	4	4	3	2	4	3	3	4	3	4	3	4	3	3	3	4	4	3	4	4	4	3	1	2	2	1	2	2	1	1	3	1	2	2	1	4	3	4	3	3	2	2	3	3	2	2
1	3	4	36380	3	3	3	3	2	2	3	3	2	2	3	2	2	2	3	3	4	2	3	3	3	4	5	3	3	4	5	4	3	3	4	5	5	5	1	1	2	1	1	3	3	2	2	3	3	3
2	3	2	43045	2	1	3	3	2	1	1	1	2	2	3	3	3	2	2	3	2	3	1	3	2	2	5	4	4	4	3	4	3	4	4	4	4	3	2	3	5	3	3	3	4	3	3	4	5	4
1	1	2	67668	1	2	2	1	2	1	1	1	1	3	3	2	1	2	2	2	1	1	1	3	1	1	5	4	4	3	4	3	4	4	3	4	4	3	5	3	3	5	3	3	3	3	4	3	4	5
1	1	1	21288	5	4	4	4	3	4	5	5	4	4	3	4	4	5	5	3	3	3	3	4	4	4	2	2	2	2	3	1	2	1	1	3	4	3	4	3	2	3	3	4	2	3	2	3	4	4
2	3	3	77886	3	3	5	3	5	3	3	5	4	3	4	5	4	4	3	5	3	5	3	3	3	3	5	3	5	5	5	3	3	3	3	5	3	3	1	3	3	3	3	5	4	4	4	4	5	4
2	1	2	17838	4	4	3	3	2	4	4	3	3	3	4	3	4	2	3	4	3	4	4	4	3	4	5	3	4	5	3	4	3	4	3	2	3	1	2	5	4	5	3	4	5	4	5	4	5	3
1	5	4	11807	2	3	2	2	2	2	3	1	3	3	2	3	2	3	3	2	3	2	1	3	2	3	4	4	4	4	4	4	4	2	3	1	3	3	2	2	3	2	3	4	2	2	2	3	4	4
1	2	1	68939	3	3	3	4	3	3	4	3	3	3	3	4	2	3	3	3	2	4	3	3	3	2	3	2	3	3	2	4	2	2	3	3	4	2	1	3	3	2	2	1	1	3	2	3	3	1
1	3	3	18469	5	5	4	4	5	5	5	5	5	3	5	4	4	4	3	5	3	4	5	3	4	5	4	3	4	5	4	4	5	5	5	5	3	5	1	5	5	3	5	4	3	3	3	5	3	3
1	4	5	46180	5	5	3	4	3	3	3	4	3	3	5	3	4	4	3	4	4	3	3	3	4	4	3	4	2	3	3	3	3	3	2	5	3	3	5	4	4	4	5	4	4	4	3	4	4	3
2	4	5	84187	1	1	1	3	2	1	2	2	3	2	3	3	1	2	2	2	1	2	1	1	2	3	3	2	3	3	3	2	2	3	3	3	2	3	4	1	3	2	3	3	2	3	3	3	3	2
2	3	2	50062	3	3	4	3	3	5	5	4	3	3	5	5	3	4	3	4	5	3	3	4	4	5	4	5	5	3	4	3	4	4	3	5	4	4	3	5	5	3	5	4	5	4	4	5	4	5
1	4	4	90723	4	4	4	4	3	2	4	4	3	3	2	4	3	4	4	4	3	4	4	3	3	4	1	2	2	3	1	3	1	1	1	3	2	3	4	4	4	2	4	2	3	3	3	2	2	2
2	3	3	54433	4	4	4	3	2	3	2	4	3	2	3	3	2	3	2	3	2	3	3	4	2	4	1	1	3	3	3	1	1	3	1	5	3	5	1	3	3	4	4	3	5	3	5	4	4	3
2	4	4	74323	5	3	5	4	3	4	5	3	3	4	3	3	4	5	5	5	4	5	4	3	3	4	3	3	3	3	4	3	3	2	2	3	4	2	1	2	2	3	3	2	3	1	1	2	2	1
2	4	5	92545	5	5	5	4	3	4	3	4	3	3	4	5	3	4	4	3	5	5	5	3	3	4	1	1	3	3	1	1	3	2	2	3	3	2	5	3	2	2	3	3	1	2	2	3	1	3
2	3	4	18320	3	2	3	2	3	3	2	4	3	3	2	4	3	2	3	2	4	3	3	3	2	2	1	1	3	1	2	3	1	2	1	5	3	3	4	3	1	2	3	3	2	3	2	2	2	2
1	1	3	87619	1	3	1	1	2	1	1	1	1	2	3	2	3	2	3	2	1	1	3	1	3	1	5	3	4	3	4	5	4	3	4	5	5	4	4	2	2	4	3	3	3	4	4	3	4	3
1	2	3	81503	5	5	3	3	5	4	4	4	4	4	5	3	4	5	4	5	3	5	3	5	5	5	4	4	5	3	4	4	4	4	5	3	4	5	5	3	4	4	5	4	4	5	3	5	5	5
1	2	2	40990	1	2	2	3	2	1	2	1	2	1	3	2	1	1	2	1	3	1	2	1	1	2	4	4	2	3	2	4	4	2	3	4	3	3	2	2	3	1	2	1	2	1	2	1	2	2
1	1	1	82424	1	3	1	1	3	3	3	1	3	3	2	3	1	2	1	2	2	3	1	2	1	2	5	4	5	4	3	3	4	4	5	2	3	1	2	3	2	3	3	3	3	1	3	1	3	2
1	3	3	31320	4	3	3	3	4	3	4	3	3	2	3	4	3	4	2	2	3	2	3	4	2	4	4	4	3	2	4	3	4	3	3	2	3	2	3	1	2	1	3	2	3	3	3	3	2	2
1	5	3	92421	3	2	4	2	3	2	4	3	2	2	2	3	3	2	2	3	4	2	3	2	3	4	3	3	4	3	3	2	4	4	2	3	4	3	3	4	4	5	4	4	3	4	4	3	5	4
1	3	4	53347	4	4	2	3	4	4	3	3	3	3	4	3	4	4	4	3	4	4	4	4	2	4	1	1	2	1	1	3	2	2	1	5	4	4	3	4	4	4	3	2	3	4	3	2	2	3
1	5	4	61247	5	3	3	3	3	4	4	3	4	4	3	3	4	3	3	4	4	5	5	3	4	4	3	2	2	3	2	4	2	3	3	2	2	3	3	1	1	3	3	2	2	1	3	2	3	2
1	2	3	55446	3	3	2	2	4	3	3	4	2	4	3	3	2	3	4	2	2	2	3	3	3	4	4	4	3	4	4	2	4	3	4	2	2	3	1	3	3	2	2	3	4	3	2	2	3	3
2	4	4	78604	4	3	4	3	4	3	3	4	2	3	4	3	2	4	3	4	2	2	4	3	3	2	4	3	3	4	4	3	4	3	4	4	4	4	1	4	5	5	5	4	3	3	4	4	3	4
1	4	4	26137	4	2	3	3	4	4	3	3	3	2	4	2	3	4	2	3	2	2	4	4	3	3	5	3	3	3	4	3	4	4	4	1	1	2	2	2	2	2	2	3	3	2	3	4	3	3
2	1	3	29369	1	1	2	1	2	2	3	2	1	3	2	3	2	1	2	2	1	2	2	2	2	1	4	3	4	4	4	3	2	3	3	2	3	1	4	3	2	2	3	4	3	3	3	3	2	2
2	3	4	70266	2	3	3	1	3	2	3	2	3	3	1	2	1	2	2	3	3	1	2	3	3	1	3	4	4	4	4	3	2	3	2	1	1	1	5	3	2	3	1	2	2	2	2	2	2	1
1	1	1	69228	1	3	2	1	2	1	2	3	2	3	2	1	1	1	2	1	1	2	2	2	2	1	5	3	5	3	3	4	4	4	3	5	3	3	4	2	3	3	1	3	3	2	3	1	2	2
2	4	4	32797	4	4	4	2	4	3	4	4	3	3	2	2	2	2	3	3	3	2	4	3	3	3	4	3	4	3	2	4	3	2	4	1	2	2	4	2	3	3	4	3	2	4	4	3	2	3
1	1	2	69336	4	2	4	4	2	4	2	3	4	4	4	3	3	3	3	3	4	3	3	4	3	4	5	4	5	3	5	5	4	3	3	5	3	5	2	2	3	1	2	2	2	2	1	2	3	3
1	4	4	80146	1	2	2	1	1	2	3	1	1	1	2	2	2	2	2	2	2	2	1	3	3	2	5	4	4	3	3	4	5	5	3	2	2	2	2	2	2	3	2	1	2	1	2	1	2	3
2	2	2	56968	4	5	3	4	3	5	3	3	3	5	3	5	3	4	5	4	3	3	4	3	3	4	3	4	3	5	3	4	5	3	5	5	5	4	5	3	5	3	3	3	5	3	5	4	3	5
2	3	3	19762	4	4	2	4	2	4	3	3	3	3	4	4	4	3	3	3	2	4	4	4	3	2	5	4	4	3	3	3	4	4	4	5	5	5	1	1	1	2	1	2	1	1	2	1	3	2
1	3	2	79785	4	5	5	4	5	3	4	4	5	5	4	4	5	4	4	3	4	4	4	5	5	5	4	5	3	5	5	5	5	4	5	5	5	3	4	4	3	4	4	4	4	5	4	3	5	4
1	3	3	23020	3	5	5	3	5	3	4	3	5	4	3	3	5	3	4	4	3	4	3	3	3	3	4	5	4	3	3	4	4	3	5	3	3	3	4	4	4	5	3	5	5	5	5	3	5	3
1	4	4	23567	4	4	4	3	5	3	5	3	4	4	3	3	5	5	3	3	3	4	3	4	4	3	3	3	4	5	3	3	3	3	5	3	3	3	4	5	4	4	4	4	5	4	4	4	5	5
2	2	2	13464	3	3	5	5	5	3	5	5	3	3	3	5	3	5	5	4	5	5	3	4	3	5	3	3	3	3	3	3	5	3	4	4	5	3	4	4	4	5	4	3	5	4	4	4	4	3
2	2	1	20267	4	3	4	4	3	4	4	3	3	4	4	3	3	2	4	3	2	3	4	2	4	3	2	1	1	2	2	3	3	3	1	1	2	1	5	4	4	3	3	3	4	3	5	4	3	4
2	3	4	99055	2	3	3	2	2	3	2	1	1	3	2	2	2	2	3	3	3	3	2	3	2	3	4	4	4	4	3	4	3	4	4	3	4	3	5	3	4	5	4	4	4	3	5	3	4	4
1	3	3	38191	1	3	2	1	3	1	3	2	1	2	3	1	1	2	3	3	1	2	1	2	2	1	4	3	4	3	4	3	4	4	2	3	3	2	5	4	5	4	3	3	3	4	4	3	3	4
1	4	4	81078	3	3	4	2	3	2	2	2	3	2	4	3	3	4	3	3	2	2	2	4	2	2	3	2	3	2	2	2	4	4	2	3	3	2	3	3	2	2	2	2	4	3	3	3	2	4
2	4	3	25632	4	4	4	3	4	5	4	3	4	3	3	4	4	4	4	4	3	4	3	3	4	4	5	4	4	3	4	5	4	4	4	3	5	3	5	4	3	5	4	3	4	4	4	3	4	5
1	3	1	28972	2	1	2	2	3	3	2	1	1	2	2	2	2	2	2	1	3	3	1	2	3	2	5	3	5	4	4	4	4	3	3	5	5	3	5	3	3	4	4	4	4	4	5	3	3	3
1	2	3	62542	1	3	1	2	3	3	2	1	1	2	1	1	3	2	2	1	1	2	1	1	1	2	1	2	1	1	1	1	1	1	1	3	3	3	5	5	3	5	3	3	3	3	4	4	3	4
1	3	3	74894	5	4	3	3	4	3	4	4	4	4	3	4	3	3	3	3	3	5	3	3	5	4	4	5	5	5	5	5	4	5	5	5	3	3	4	3	4	5	4	5	5	4	4	5	3	3
2	4	3	45836	1	1	2	3	1	3	1	3	2	3	1	1	3	1	3	2	1	3	1	3	1	1	4	4	3	3	3	4	4	3	2	4	4	3	4	3	4	4	2	2	4	2	2	2	2	4
2	5	4	73006	5	5	5	5	3	3	3	5	3	5	3	3	5	4	3	4	5	3	3	3	4	4	4	4	5	5	5	3	3	5	5	5	5	5	5	5	5	5	4	5	4	5	3	4	3	5
2	4	4	49506	3	3	2	3	4	3	3	2	4	4	2	3	3	2	2	4	2	2	4	3	2	3	4	4	4	4	3	3	4	3	3	5	5	3	4	3	3	2	3	3	4	3	2	2	4	4
2	4	4	48085	3	3	2	2	2	4	2	2	3	2	2	2	3	3	4	3	4	3	3	3	4	2	3	3	2	3	4	3	3	3	4	5	3	4	2	2	1	3	2	2	2	2	1	3	1	2
2	3	3	74531	3	4	3	2	3	2	2	2	3	3	4	3	2	3	3	2	4	2	3	4	3	4	3	4	2	2	2	2	2	3	3	4	3	3	5	4	5	4	3	4	4	4	4	3	4	4
2	4	5	82609	1	3	2	1	1	2	1	3	3	3	1	1	2	3	2	3	1	1	1	2	2	1	2	2	2	2	1	2	3	1	1	1	1	2	2	3	3	2	3	3	3	2	2	1	2	3
2	2	2	76960	2	3	3	3	2	1	2	2	1	3	3	3	3	2	3	1	3	2	3	1	3	3	5	3	3	5	5	5	4	5	4	1	3	2	2	2	3	3	2	2	3	2	3	1	3	3
1	2	1	55516	5	5	4	5	3	4	3	5	4	3	5	5	4	4	4	4	3	4	3	5	4	5	2	1	3	3	1	3	2	3	3	3	2	2	2	3	3	2	3	2	2	2	3	2	2	3
2	4	4	13434	5	3	4	4	3	3	3	5	4	4	3	4	5	5	4	4	3	4	5	4	4	4	5	5	5	5	3	5	3	5	3	4	5	3	4	3	5	3	5	5	3	4	5	4	5	3
2	4	3	90475	5	3	4	5	3	5	5	3	5	4	3	3	5	4	4	3	4	5	3	3	3	5	4	5	5	4	3	4	3	4	3	4	5	4	5	4	3	4	3	4	3	3	4	5	5	3
1	3	3	51855	4	4	4	4	4	4	5	3	4	3	3	4	5	5	3	4	4	4	3	3	4	5	5	3	3	3	4	4	4	4	4	5	3	3	5	3	3	3	3	3	3	3	4	4	5	3
1	4	4	71705	5	5	3	3	4	3	3	3	4	3	5	5	3	3	4	3	4	3	5	4	5	3	1	1	1	3	2	3	2	2	2	2	1	1	3	2	2	4	3	3	4	3	3	4	3	2
2	4	3	38466	1	3	3	1	1	1	1	1	3	1	2	1	1	3	1	2	2	2	1	2	1	1	2	3	2	2	3	2	2	3	2	2	2	3	2	3	3	3	3	1	2	1	3	3	2	3
2	4	4	21759	1	2	1	1	3	2	3	1	1	1	1	3	2	2	1	2	1	1	2	1	1	2	5	4	5	3	3	4	3	4	5	3	2	2	2	2	3	2	3	2	1	3	2	2	3	3
2	2	2	66431	3	2	2	3	2	2	4	3	4	3	3	3	4	3	3	3	2	2	2	3	2	2	4	3	3	3	4	2	4	4	3	4	3	2	5	3	3	4	4	5	4	3	5	3	4	3
2	2	3	19126	5	4	5	3	4	5	5	5	4	3	4	4	4	3	3	4	3	3	4	5	3	4	4	3	4	4	4	4	4	3	4	3	3	2	1	1	1	2	1	1	1	1	1	2	2	1
2	4	3	94422	4	4	5	4	4	5	5	5	3	5	3	5	5	4	5	3	3	4	5	4	4	5	3	3	5	3	4	3	3	3	3	5	5	4	4	3	4	3	3	5	5	4	4	5	5	5
2	3	2	32478	1	2	2	3	3	2	2	2	3	2	3	2	3	1	3	3	3	2	1	1	3	1	5	5	4	4	3	4	3	4	5	5	4	4	1	3	1	1	1	1	1	2	2	1	1	3
1	1	2	25313	5	4	4	3	4	4	4	3	4	3	4	4	3	4	3	5	4	3	3	3	4	4	5	4	3	3	4	4	3	5	3	4	4	2	3	3	4	4	2	2	2	2	2	3	3	4
1	3	5	19345	4	3	4	4	4	3	4	3	3	2	4	4	2	3	2	2	3	3	4	3	4	3	2	1	3	3	2	1	3	2	1	3	2	3	5	4	5	3	4	4	4	3	3	4	4	4
1	5	3	90744	2	3	1	2	3	2	2	1	2	2	3	3	2	1	3	2	2	3	3	3	3	3	2	2	2	1	2	1	1	2	2	1	3	3	4	3	2	4	3	4	3	4	2	3	3	4
2	4	3	82691	2	2	2	2	3	1	2	2	2	2	1	3	3	3	3	3	2	3	1	3	2	3	3	2	2	3	3	3	4	4	2	4	4	4	4	3	2	2	4	3	4	4	4	2	4	3
2	5	5	37913	5	4	3	4	3	3	3	3	3	5	3	4	5	5	3	4	3	3	5	3	3	3	4	5	3	4	3	4	3	3	3	4	4	5	4	3	3	4	4	3	5	4	3	4	5	3
2	4	4	59281	1	1	1	2	2	1	2	2	1	2	1	2	1	1	1	2	3	2	2	1	1	3	3	4	2	2	3	3	4	4	3	2	2	2	4	4	2	4	2	4	3	4	2	2	3	3
1	4	2	80671	5	3	3	3	4	4	3	3	5	3	3	5	4	4	3	3	4	4	5	3	3	3	3	3	3	3	5	4	5	3	5	5	4	5	3	5	5	3	5	5	5	5	4	5	5	3
2	2	3	59699	5	4	5	3	5	5	3	5	3	5	5	5	4	5	5	5	3	5	5	5	3	3	4	5	4	5	4	3	5	3	3	3	5	3	4	4	5	4	5	5	5	3	4	4	4	4
1	1	2	54021	2	2	1	1	2	3	1	1	3	3	3	1	3	1	2	3	1	2	2	2	2	3	2	1	1	1	3	2	2	3	2	1	1	1	3	4	4	4	3	2	2	2	3	2	2	4
1	4	4	46359	5	5	5	3	4	3	3	3	4	3	3	4	5	4	4	4	3	3	3	4	5	5	5	5	4	3	4	5	4	4	5	3	3	2	3	2	4	2	3	3	3	3	3	2	4	2
2	2	2	45520	2	2	2	3	3	3	3	2	3	2	3	1	2	1	2	1	3	3	2	3	1	2	4	2	2	3	2	4	3	4	4	2	3	1	4	4	3	3	3	3	4	2	4	4	4	4
2	4	3	22691	5	3	5	3	5	5	5	4	4	3	3	3	5	5	5	4	5	5	3	4	3	4	3	4	4	4	3	3	3	4	2	1	3	3	5	4	4	3	5	3	5	4	4	5	3	5
1	4	4	93608	2	2	3	1	2	2	3	3	2	2	1	2	1	3	1	2	1	2	3	2	3	3	4	3	2	3	2	4	2	2	4	2	2	2	2	2	2	2	2	2	2	2	1	3	1	1
2	4	5	47414	5	3	4	3	4	4	4	5	4	3	4	5	5	3	4	4	3	4	3	4	3	3	4	3	4	3	4	4	3	3	3	5	5	5	4	5	3	4	4	3	4	3	3	3	5	4
1	3	4	90011	5	5	4	4	4	5	4	3	3	3	3	4	3	4	5	4	4	4	4	4	4	5	4	5	4	4	5	4	5	4	5	3	3	5	4	4	4	3	3	3	4	4	4	3	4	4
1	4	4	48610	3	4	2	4	2	4	2	2	2	2	3	4	3	2	4	3	2	4	4	2	2	2	4	4	2	4	4	4	4	4	2	4	4	2	2	2	2	1	2	1	2	1	2	3	2	3
2	4	2	96104	4	2	4	2	3	3	4	4	4	2	3	3	2	2	2	4	3	4	3	4	2	3	2	3	3	1	3	2	3	1	1	1	2	2	5	4	3	4	5	3	4	3	4	3	3	3
2	4	4	76192	2	1	1	2	2	2	2	3	2	3	2	2	2	1	3	3	3	2	2	3	3	1	5	3	3	4	3	3	4	5	4	3	3	3	1	1	1	1	1	1	3	2	3	2	1	2
1	4	4	26201	2	3	2	3	2	2	2	3	1	3	3	2	3	2	2	2	3	2	2	3	1	2	3	3	2	2	3	4	2	3	2	4	4	4	1	1	1	2	1	2	2	1	2	1	3	1
2	2	2	46738	3	2	2	4	3	4	2	2	2	2	2	4	3	2	3	2	4	2	4	3	4	4	2	2	3	1	1	2	3	2	2	4	3	2	1	2	1	1	2	2	2	2	1	1	1	1
1	2	1	76788	5	4	4	3	5	5	4	4	3	5	5	3	4	3	3	4	5	3	4	3	5	4	2	3	2	2	2	1	3	1	2	4	4	2	2	3	3	2	1	2	3	3	2	2	1	3
1	2	4	37574	2	2	3	2	2	3	1	3	3	3	3	2	2	1	2	2	2	2	2	3	1	2	2	1	3	1	3	1	3	3	1	1	2	1	2	3	3	3	3	2	2	2	1	2	1	3
2	4	4	48300	1	2	1	2	2	3	2	3	1	1	1	1	2	1	2	2	2	1	1	1	2	2	3	2	3	3	2	4	3	4	3	5	3	3	1	2	1	3	1	3	2	2	2	1	1	3
2	2	2	79079	1	1	1	1	2	2	1	1	2	2	3	1	2	1	3	3	3	1	1	2	2	1	5	4	3	3	3	3	5	3	3	3	4	3	3	3	3	2	3	4	3	4	2	3	3	4
2	2	3	76544	2	2	3	2	1	3	1	3	1	2	2	3	2	1	2	3	3	3	2	2	1	2	1	2	3	3	2	2	3	2	2	3	3	3	3	4	2	4	2	3	2	4	2	2	2	3
1	4	4	27865	3	3	3	2	3	2	4	4	4	2	3	3	2	3	2	3	3	3	4	2	3	2	4	2	3	3	3	2	3	2	3	1	2	2	3	3	2	4	2	2	3	2	2	2	3	2
1	2	2	62681	5	4	4	4	3	3	3	3	4	4	3	4	3	3	3	3	3	3	4	5	4	3	2	3	2	2	2	3	2	2	3	5	5	5	5	4	4	4	4	4	3	5	5	3	5	3
2	5	4	82556	5	4	4	3	4	4	5	5	4	4	4	4	5	4	4	3	5	4	5	3	3	4	1	2	2	1	1	3	1	3	2	5	3	5	2	2	3	2	2	1	2	1	3	3	2	3
2	1	3	27362	1	2	2	1	3	1	2	1	1	1	1	3	2	2	2	3	3	1	3	3	1	2	5	4	4	5	3	4	3	4	4	4	4	3	5	3	4	4	3	4	4	4	4	4	3	3
1	5	3	38694	4	4	3	4	4	3	4	4	2	4	2	3	4	4	3	3	3	4	4	4	4	3	4	4	4	3	3	4	2	3	3	1	1	1	2	2	2	2	3	3	2	3	1	2	2	1
1	4	4	19442	5	5	3	3	3	3	3	5	3	3	3	4	4	5	4	5	4	4	3	5	4	3	3	4	2	3	2	4	3	3	2	1	2	1	2	3	2	1	2	3	2	2	3	3	3	1
2	2	1	41451	2	1	2	3	2	2	2	2	2	3	2	3	1	2	2	3	1	2	3	2	2	1	5	5	3	3	3	5	3	3	3	2	2	1	1	1	2	1	2	1	3	1	2	1	1	1
1	3	3	45026	3	3	3	3	5	3	3	5	5	3	5	5	3	5	4	3	5	3	3	4	3	5	4	3	5	5	3	4	5	5	3	4	4	4	4	4	4	3	4	4	4	4	3	3	4	5
1	4	4	99847	1	1	1	2	1	1	1	1	2	3	1	1	1	2	2	1	2	2	3	2	2	1	2	2	1	1	2	3	2	2	2	3	3	2	3	3	3	2	4	3	2	4	3	3	2	2
2	3	3	83516	4	3	4	4	3	3	4	4	3	4	3	4	4	4	5	5	5	4	3	4	4	5	4	5	3	4	3	4	4	4	3	4	5	5	4	5	3	4	4	4	3	3	3	5	5	3
2	2	3	45216	5	5	4	5	4	4	4	5	4	3	5	5	3	3	3	3	4	4	4	3	4	5	1	1	2	1	2	2	1	1	2	2	2	3	5	4	3	3	4	4	4	5	3	5	3	4
2	3	3	92161	5	4	4	5	5	4	5	4	4	3	5	5	4	4	4	5	4	3	4	3	3	4	4	3	4	5	5	4	5	5	3	4	5	4	4	4	5	5	5	4	4	3	4	4	5	4
1	4	3	28045	4	3	2	4	3	4	4	4	2	4	3	3	4	3	3	3	2	3	4	4	3	4	4	4	4	2	3	3	4	3	4	2	2	1	1	1	2	3	3	1	3	1	1	3	2	2
2	4	4	81221	5	4	5	4	3	5	5	5	3	4	4	5	4	5	4	5	4	5	3	3	4	3	4	3	4	2	3	2	3	4	2	3	2	3	3	3	2	2	2	3	3	4	3	2	2	4
2	4	4	88795	3	5	3	5	3	5	5	5	3	4	4	4	5	4	3	5	3	5	3	5	3	4	5	5	4	3	3	3	3	5	5	4	3	3	4	3	4	4	5	5	5	3	5	4	4	4
1	5	4	73025	2	3	3	3	2	2	3	3	2	1	3	3	3	3	3	1	1	2	1	3	3	3	3	2	4	2	3	2	2	4	2	4	4	2	4	3	3	3	2	2	2	2	4	4	4	4
1	4	5	85605	4	4	4	4	4	3	3	3	2	3	4	3	4	4	4	4	3	2	3	4	3	3	1	1	1	1	1	1	3	2	3	2	2	2	4	2	3	3	3	4	4	4	4	2	3	4
2	5	5	95837	4	2	4	3	3	4	4	3	2	3	3	3	4	3	3	2	4	3	3	3	2	3	3	2	2	2	3	2	3	3	3	2	3	2	2	3	2	2	3	2	1	3	3	2	2	2
2	1	1	82378	2	1	1	2	3	3	2	3	1	3	3	3	2	3	2	2	1	3	1	2	3	3	4	4	4	2	3	4	3	2	4	1	1	1	2	3	2	3	3	3	2	2	3	2	1	2
2	2	3	57122	4	4	4	4	4	3	3	4	4	3	2	2	4	4	3	3	3	4	3	4	3	3	3	2	2	4	2	2	3	4	2	4	3	4	3	2	3	2	3	3	4	4	4	2	3	4
1	4	4	61298	3	3	3	2	3	4	2	2	2	2	4	4	3	3	3	2	3	3	3	4	2	4	4	4	4	2	2	3	3	2	3	2	1	3	3	2	4	2	2	3	2	3	2	3	2	2
1	4	4	90241	5	3	5	3	5	3	4	3	5	3	5	4	5	4	3	5	3	3	4	4	4	3	4	4	3	4	2	3	3	3	4	3	2	2	4	4	3	4	3	4	3	3	4	3	4	2
2	2	3	35050	2	3	3	1	1	2	1	1	2	3	1	2	3	2	3	3	3	3	3	1	2	3	2	3	1	2	3	2	3	3	3	5	3	4	5	4	5	5	5	4	4	4	5	4	4	4
1	4	4	86179	5	3	3	4	5	3	5	5	4	3	3	4	3	4	3	3	3	3	3	4	3	4	4	3	3	4	4	3	4	3	4	3	4	5	4	5	4	5	5	5	5	4	5	4	3	4
2	3	4	57501	5	3	4	4	4	4	5	3	3	3	3	3	3	5	3	3	5	5	3	3	4	3	4	4	4	3	3	3	5	4	5	4	5	5	4	4	5	3	4	5	3	3	4	5	4	4
2	4	4	64795	2	3	3	2	3	2	2	3	2	2	2	3	1	1	1	3	2	3	3	2	3	1	2	2	2	2	2	3	3	1	3	5	4	3	2	3	3	3	2	3	2	1	3	2	3	3
1	5	5	37060	3	4	3	4	3	4	2	3	2	4	3	4	3	3	2	2	3	3	3	3	3	3	5	5	3	3	3	3	4	3	3	2	2	2	3	3	4	3	2	3	2	4	2	2	3	2
2	5	3	82916	4	4	2	4	4	3	2	2	2	4	3	2	3	4	3	4	3	2	3	4	4	2	1	2	3	1	1	1	2	2	1	2	2	1	1	1	1	3	3	1	2	2	1	2	1	1
1	3	2	14110	1	1	1	1	1	2	2	2	2	1	3	2	1	1	2	2	2	2	2	3	2	3	4	4	2	3	3	3	2	3	4	3	4	3	1	2	3	2	1	1	1	2	3	1	1	1
1	2	3	44761	5	5	3	3	3	4	4	4	4	4	3	4	3	4	3	4	4	4	5	4	3	5	3	5	3	4	4	4	3	5	3	5	3	5	4	4	4	4	4	3	3	3	5	4	3	4
1	4	4	85160	1	2	3	3	3	2	2	2	1	1	3	1	3	3	3	2	2	1	3	1	2	1	5	5	4	4	5	4	3	4	4	5	3	5	1	1	1	3	3	3	2	1	1	1	3	1
2	5	3	36356	1	1	3	2	1	3	2	3	1	2	2	2	3	2	2	1	2	2	3	2	2	3	1	3	1	1	1	2	1	1	2	3	2	3	2	3	3	2	1	3	2	2	2	2	1	3
1	2	1	84071	1	2	2	3	2	1	1	2	1	1	2	1	1	3	2	2	1	2	2	2	2	3	1	2	1	2	1	2	2	3	2	1	3	2	5	5	3	3	3	3	4	3	4	4	5	4
2	3	4	99840	3	2	2	2	2	2	3	2	3	3	4	3	3	3	4	3	4	4	2	4	2	4	5	3	5	3	4	4	4	4	5	4	4	2	2	3	1	3	3	2	2	2	2	2	1	2
1	3	2	58554	5	5	5	4	4	3	4	3	3	5	5	3	3	5	4	5	4	3	4	5	4	3	5	5	5	5	3	3	3	4	3	4	3	5	5	3	3	3	3	5	4	3	4	3	3	4
1	3	4	43598	4	4	5	3	3	3	5	4	3	3	3	4	4	5	4	3	3	4	4	3	4	4	3	4	3	3	5	5	5	5	3	5	5	5	5	3	3	3	5	5	3	3	5	5	3	4
2	3	3	49971	5	4	4	4	3	3	3	3	4	4	4	3	3	4	3	5	3	4	4	3	3	3	4	5	4	5	3	5	3	3	5	4	5	3	3	5	5	3	5	5	5	4	5	5	3	3
2	4	4	83932	5	5	3	3	3	4	3	4	4	4	3	5	3	5	3	4	3	5	3	4	3	5	4	4	4	4	3	2	2	4	3	3	3	2	5	5	3	4	3	3	3	3	4	4	4	4
1	2	2	28046	2	2	2	2	3	3	2	2	1	2	3	2	1	3	3	2	2	3	1	3	3	3	3	4	2	2	3	2	4	3	3	4	2	3	4	3	2	3	3	3	3	4	2	3	4	3
2	3	2	69908	2	3	3	2	3	2	3	2	2	3	3	2	3	3	2	3	1	1	1	3	1	1	1	2	1	1	2	1	1	2	1	3	3	3	1	2	3	1	1	1	2	2	2	1	3	1
1	2	1	94866	3	2	3	3	2	4	2	3	4	2	2	3	3	2	3	2	2	2	3	4	2	3	4	3	4	3	4	2	3	3	3	1	2	2	4	4	2	3	3	3	2	2	4	4	2	3
1	4	4	76889	4	4	4	4	4	5	4	3	4	4	3	5	3	4	3	3	3	3	4	4	4	3	5	3	3	3	3	3	3	3	3	4	3	4	4	5	4	3	3	3	4	4	4	4	5	3
2	4	4	57277	4	4	3	5	4	3	5	5	5	4	4	3	4	4	3	5	5	3	5	3	3	4	3	3	4	5	5	5	4	3	4	5	4	3	4	3	3	4	4	3	3	4	3	4	4	4
1	2	1	14624	1	1	1	2	2	3	2	2	1	2	2	3	1	2	2	3	2	2	3	3	1	2	3	2	3	4	3	3	2	3	3	3	4	3	4	3	4	3	3	3	4	2	4	4	3	4
2	3	3	34581	2	2	2	2	3	2	3	3	1	2	2	2	2	3	3	2	3	2	2	2	1	3	3	3	4	2	3	2	2	4	4	5	3	4	1	3	3	3	1	2	2	1	2	1	2	1
1	4	4	92850	4	4	4	5	4	4	5	5	5	5	3	4	5	4	5	3	5	4	5	4	3	4	3	3	3	3	3	3	3	5	5	5	5	4	4	4	3	4	4	5	3	4	3	4	4	5
2	4	5	89469	5	3	4	4	5	4	4	3	4	5	4	4	5	3	3	5	4	4	4	3	5	3	1	2	1	1	3	2	2	1	2	2	3	1	4	2	2	4	4	4	4	3	3	3	3	4
1	5	4	16069	4	4	3	3	3	3	3	4	4	4	4	3	3	3	2	3	3	3	4	4	3	3	4	4	2	2	4	2	4	3	4	2	1	2	4	4	3	2	2	4	3	3	3	4	3	3
1	2	3	66160	2	2	2	2	3	2	2	3	1	3	2	3	2	2	3	2	1	1	2	3	1	2	5	5	4	3	5	5	3	4	3	5	4	4	1	2	1	3	2	1	3	1	2	3	2	3
2	2	2	34496	3	2	3	3	2	3	2	2	4	3	4	2	4	2	2	2	3	3	2	3	2	3	5	3	3	4	4	4	4	5	3	2	2	1	4	3	2	3	2	3	4	3	3	3	4	2
2	4	4	33287	4	3	3	4	2	3	3	4	3	3	3	3	2	4	3	2	3	3	4	3	4	4	5	4	4	3	3	3	4	4	3	4	4	2	4	3	2	2	3	3	3	3	3	3	3	3
1	3	2	72539	1	1	2	1	1	1	2	1	1	1	1	2	2	2	2	3	1	1	3	1	1	2	5	3	5	4	3	3	3	3	3	4	4	4	2	1	3	2	1	3	2	2	2	3	1	1
2	3	1	71195	5	4	4	3	4	3	4	5	5	3	3	3	4	3	4	3	3	5	5	4	4	5	3	3	2	2	2	2	4	4	3	5	3	3	3	2	4	2	2	2	3	2	2	4	2	3
1	2	3	77165	4	2	3	3	3	2	4	4	4	4	3	3	4	4	3	4	4	3	3	4	3	4	4	4	4	4	3	4	4	3	3	1	2	3	5	3	4	4	3	4	4	3	3	3	3	3
2	4	4	87767	5	4	3	4	3	5	4	5	3	4	4	4	3	4	5	5	4	3	4	3	4	5	3	4	2	4	3	3	3	4	2	1	2	1	2	3	3	3	1	1	2	2	3	3	1	1
2	3	4	12945	5	3	5	5	5	3	3	3	5	5	5	4	5	5	3	4	3	4	3	3	3	3	5	3	3	3	5	4	5	5	5	5	4	4	5	3	5	3	3	5	5	5	5	5	3	3
2	3	4	87503	1	2	2	2	2	2	1	3	2	3	2	3	1	1	2	2	3	2	1	2	2	2	1	1	2	1	2	1	1	1	3	1	1	2	1	1	3	2	2	1	2	2	3	1	2	2
2	4	4	97832	4	4	5	4	4	4	3	3	5	4	5	4	3	5	4	5	4	3	4	4	4	3	5	4	3	3	4	4	4	5	4	4	4	3	3	3	4	5	3	5	3	5	3	3	4	4
1	3	5	37003	1	2	2	1	1	1	1	3	1	2	1	1	2	1	2	2	3	2	2	2	3	1	2	2	2	3	2	2	2	1	2	2	3	3	3	4	3	3	4	3	3	3	2	2	2	2
2	3	2	37956	2	2	3	1	2	3	2	3	1	1	3	3	3	1	2	2	1	3	1	2	2	2	4	2	2	3	3	4	4	2	3	1	1	2	3	4	3	2	4	4	2	2	3	2	4	2
1	4	4	85953	4	4	4	3	3	5	3	3	3	4	3	4	3	4	3	4	4	5	3	5	4	4	5	5	5	3	4	3	5	5	4	5	5	5	4	5	4	5	5	5	5	4	4	5	5	3
2	3	3	82550	5	4	5	3	3	4	3	3	3	5	5	3	4	3	3	3	3	4	3	3	4	5	3	2	2	2	2	2	2	3	2	4	4	4	4	3	2	3	4	2	3	4	3	3	2	3
2	2	4	71709	5	3	5	4	5	3	4	4	3	3	4	3	3	4	4	4	3	4	3	3	3	3	4	5	3	4	3	3	3	4	5	5	4	3	5	5	4	5	5	4	3	5	3	4	5	3
1	4	4	57741	3	3	3	3	3	2	4	3	2	3	2	3	4	2	2	2	3	2	3	2	4	4	4	3	3	4	3	3	3	3	3	2	3	2	5	3	4	4	5	5	4	3	3	3	3	3
1	4	4	44308	4	3	3	4	3	4	2	3	2	4	3	4	2	4	3	3	2	4	4	4	3	4	2	1	3	1	2	2	3	2	3	4	4	4	1	2	1	3	3	1	3	1	2	3	3	3
1	2	2	36319	1	3	2	2	3	1	1	1	2	2	3	1	2	2	3	1	2	3	1	2	2	1	5	4	4	3	4	5	3	3	3	1	1	3	3	3	3	3	4	2	3	4	3	2	3	3
1	2	2	19196	4	3	4	4	4	5	3	3	3	3	5	5	4	4	4	4	3	5	4	3	4	4	4	4	3	4	4	3	5	5	3	5	3	3	5	4	4	4	4	4	3	3	4	4	3	3
1	1	3	13025	5	4	5	5	5	3	3	4	5	4	3	3	3	4	3	3	4	3	3	3	3	4	4	4	4	5	5	3	3	4	4	4	3	5	5	4	3	5	5	4	3	4	5	5	3	3
2	2	1	90819	4	5	5	4	3	5	4	5	4	5	4	4	5	5	5	3	5	4	4	3	3	5	4	3	5	5	5	3	4	3	3	4	5	3	4	5	3	5	4	3	5	3	4	4	3	4
1	1	3	53317	4	5	3	4	3	5	4	3	4	5	3	3	3	3	5	3	3	4	5	4	3	4	4	3	4	3	4	5	5	4	3	5	4	3	3	3	5	5	4	3	5	3	3	3	5	4
1	3	3	75679	5	3	3	3	3	3	4	5	4	5	3	5	3	3	3	4	3	3	5	3	4	3	4	2	4	4	3	4	4	4	4	4	3	4	3	3	4	4	2	4	3	3	2	3	4	2
2	3	4	37209	1	3	2	1	1	1	1	3	1	2	1	2	3	2	2	2	2	1	1	2	1	1	3	3	4	3	2	2	3	2	2	4	2	3	4	3	4	2	4	3	3	4	4	2	3	4
2	3	4	77102	4	5	3	3	5	4	4	3	5	3	3	5	4	5	5	5	4	5	4	4	3	4	5	3	4	5	5	5	5	3	3	4	5	5	5	3	5	3	4	3	5	3	4	3	3	4
2	1	1	49991	1	1	1	2	2	3	1	1	1	2	3	1	1	1	3	1	1	1	2	2	3	1	1	2	2	2	2	3	2	2	2	1	1	3	5	4	3	3	3	4	5	4	4	5	3	3
1	4	3	56751	2	2	3	3	2	3	2	3	3	3	2	2	3	3	2	3	2	2	3	1	3	1	1	1	2	1	1	1	2	1	1	2	2	1	3	2	3	4	2	2	3	3	2	4	3	3
2	1	1	19021	3	5	3	3	3	5	4	5	5	4	3	3	4	3	5	5	3	5	3	3	3	3	4	4	4	3	4	5	3	4	5	5	3	4	3	3	3	3	4	3	5	3	5	5	3	4
2	2	2	65153	1	1	3	2	1	2	1	1	1	2	1	2	2	2	1	1	1	2	1	3	2	2	1	1	1	2	1	3	3	3	1	1	1	2	5	4	4	4	4	3	3	3	3	3	3	3
2	2	3	76121	3	4	3	3	5	3	5	4	5	3	4	4	4	4	3	3	3	3	3	3	3	5	5	3	4	3	4	4	3	5	5	4	5	4	5	4	5	4	3	4	3	3	4	4	4	3
2	3	3	22684	5	5	3	4	3	3	3	3	5	3	5	3	5	3	5	5	5	3	5	3	3	5	3	5	5	5	5	3	4	5	3	4	4	4	4	4	5	4	3	4	3	5	4	4	4	4
2	2	3	29692	5	5	4	3	4	3	4	5	4	4	3	4	5	3	3	3	3	4	3	5	3	3	3	3	3	4	2	4	3	3	3	2	2	3	4	4	4	2	3	2	3	4	4	3	2	4
1	5	4	13973	2	2	3	2	3	3	3	3	1	2	3	3	3	3	3	1	1	2	3	3	3	2	4	3	2	4	4	4	3	4	3	5	4	3	2	2	3	2	2	1	3	3	3	3	2	2
2	2	3	13784	2	1	3	3	3	2	2	3	3	3	2	3	3	3	1	3	3	2	1	1	3	3	2	2	3	3	2	3	3	2	1	3	2	2	1	2	2	1	2	2	3	3	1	1	1	2
1	3	3	11404	1	2	2	3	3	1	1	1	1	2	1	1	2	2	2	2	1	3	2	2	1	2	4	3	2	4	3	2	3	3	3	3	3	2	2	3	3	3	3	3	1	2	1	2	2	3
2	4	4	61292	5	4	4	3	4	3	3	5	4	4	3	3	5	4	5	4	5	3	3	4	3	3	4	3	5	4	4	3	4	5	3	4	3	5	3	3	4	3	3	3	5	3	3	5	5	5
1	1	3	58175	1	1	1	1	2	2	1	1	2	2	1	2	2	2	2	2	1	3	2	2	3	1	5	5	5	3	4	4	3	4	5	4	4	3	3	2	4	2	2	3	3	3	3	3	4	3
1	4	4	81136	4	5	5	3	5	5	4	3	5	4	4	3	5	3	5	5	4	4	5	4	5	5	5	5	4	4	3	3	4	4	5	5	3	5	5	5	5	3	3	5	5	5	5	3	4	5
2	4	3	77829	4	2	4	4	4	4	3	4	4	4	2	2	3	4	4	3	4	4	4	4	3	3	2	2	1	2	1	3	3	2	1	3	3	3	4	3	3	4	3	4	3	3	3	4	3	3
1	5	3	62362	5	5	4	4	4	5	4	3	4	4	4	3	3	3	4	4	3	5	4	3	4	4	5	3	5	4	4	3	3	5	5	5	3	3	5	3	3	4	5	4	5	4	3	5	3	3
2	1	3	74397	1	2	1	1	2	3	1	3	1	2	1	1	2	2	3	1	1	2	1	1	3	1	5	3	4	4	3	3	4	3	3	1	1	1	1	2	3	1	3	1	3	2	3	2	3	2
1	2	3	55962	2	3	2	3	3	2	3	3	2	3	3	1	2	3	1	2	2	3	2	2	3	2	1	2	1	2	2	2	2	2	3	3	3	3	2	3	2	1	1	2	1	2	1	2	1	2
1	4	4	64426	4	4	3	5	4	4	3	4	5	3	4	3	4	4	4	3	3	3	4	4	4	4	5	4	4	3	3	4	3	3	4	3	3	5	3	5	4	5	3	3	5	3	3	3	3	4
2	4	4	55940	4	3	4	4	3	4	3	2	2	2	4	4	3	3	2	3	4	3	4	3	4	3	1	2	2	1	1	3	2	3	2	1	3	3	1	1	1	2	1	2	1	2	1	1	2	1
1	4	4	96655	5	3	4	4	4	3	4	4	5	4	5	4	5	3	4	5	3	4	4	4	3	4	4	2	4	2	4	2	3	4	4	5	3	3	4	3	3	4	4	4	3	4	4	2	2	4
1	2	3	15323	5	3	4	4	5	3	5	4	5	5	4	3	4	3	5	3	4	4	3	3	5	3	3	3	2	3	2	2	3	2	2	3	3	2	4	4	4	4	4	4	2	3	3	3	4	4
2	3	4	71198	5	4	3	4	5	4	4	4	5	5	4	3	3	3	3	3	5	3	3	3	4	3	5	3	4	3	3	3	4	5	4	3	2	3	5	5	4	3	5	5	4	5	4	5	4	4
2	3	2	99918	4	5	4	5	3	3	5	5	4	4	3	5	5	5	4	4	5	4	5	5	4	3	5	3	4	5	4	4	5	3	3	5	3	4	4	4	5	4	5	5	4	5	4	3	5	3
1	3	4	70338	1	1	1	1	1	1	2	1	1	2	2	3	2	3	2	1	3	2	2	1	2	3	4	3	2	2	3	3	4	3	4	2	3	3	3	4	4	2	2	2	3	3	3	2	2	3
1	4	4	58949	2	1	3	3	2	3	3	3	1	3	3	2	1	2	3	3	2	2	3	3	3	3	1	1	1	2	2	2	1	2	3	2	2	1	5	3	3	5	4	3	4	3	3	5	4	4
1	3	2	25558	5	4	3	4	5	4	3	4	4	5	5	3	4	3	4	4	4	5	5	3	5	3	4	3	3	3	4	3	4	4	3	5	4	4	1	2	2	2	1	2	3	1	2	1	1	1
1	4	4	89765	3	5	5	5	5	3	3	5	3	4	3	4	3	3	5	3	4	5	3	5	3	5	5	3	5	3	3	4	5	4	3	4	4	4	4	4	5	3	5	3	4	5	5	3	5	3
1	5	4	72617	3	2	3	3	2	3	3	3	4	2	3	2	3	3	3	2	3	3	2	3	2	2	2	2	3	2	3	1	3	3	2	2	2	2	5	4	5	3	3	4	3	4	3	3	4	3
2	2	2	92448	5	3	3	3	4	3	3	4	5	3	3	4	3	3	3	3	3	4	4	3	3	4	5	4	3	4	4	4	3	4	4	5	5	3	5	4	5	4	5	3	4	4	5	5	3	3
2	4	5	10428	5	5	5	3	4	4	3	3	5	5	3	3	4	5	5	3	5	5	3	3	3	5	5	3	3	5	3	5	3	3	5	3	5	5	3	5	3	4	5	3	5	4	4	5	3	5
1	4	4	92395	2	3	3	1	2	1	2	3	3	1	2	2	3	2	2	3	2	3	2	2	2	1	3	3	2	3	2	2	3	3	2	5	4	5	4	4	3	3	2	2	4	3	4	4	2	4
1	4	4	63906	3	3	3	5	5	3	5	4	5	5	5	3	3	4	5	3	5	5	3	3	5	3	3	4	5	5	5	5	3	4	5	5	3	5	5	5	4	4	3	3	3	5	5	5	5	4
2	1	2	71477	4	3	3	4	4	3	2	4	3	3	3	3	3	3	4	4	2	3	2	4	4	4	3	2	2	2	2	2	2	3	2	2	2	3	3	3	3	2	4	2	2	4	3	2	2	4
1	3	2	77539	3	2	2	3	3	3	2	2	2	2	2	4	4	3	3	2	3	2	2	3	2	3	5	4	3	3	3	5	3	4	4	4	4	4	1	1	1	1	2	2	1	2	2	2	3	1
1	2	2	33309	3	5	4	4	3	5	4	4	3	4	4	5	3	5	4	3	3	5	3	3	4	4	5	3	5	5	5	5	3	4	3	3	3	5	3	3	4	3	3	5	4	3	4	5	3	5
2	5	4	38068	1	2	2	2	2	1	3	1	2	2	3	2	3	1	1	3	2	3	1	3	2	2	1	2	2	1	1	2	1	2	3	1	3	2	3	3	4	3	4	2	2	3	3	4	4	2
1	2	1	30119	5	3	3	3	4	5	3	5	3	4	3	3	5	3	5	3	4	3	4	4	4	4	2	3	2	3	2	2	2	3	2	3	4	2	2	2	1	2	1	2	2	1	3	1	3	2
2	4	4	52510	4	4	4	3	3	3	2	3	4	4	3	3	3	2	3	3	3	3	4	3	2	3	3	3	4	3	4	2	2	2	3	2	1	2	3	3	2	3	3	3	3	3	3	3	3	2
1	2	1	39337	5	4	4	3	4	5	4	4	3	5	4	3	3	3	5	4	3	3	3	5	5	4	1	1	3	2	2	1	2	3	1	5	3	4	2	2	1	3	1	2	2	3	3	3	1	2
2	4	4	83496	3	4	3	3	2	3	2	3	2	3	3	3	3	3	2	3	4	2	2	3	3	3	5	5	4	4	3	5	3	4	4	5	5	3	2	2	3	2	3	3	3	2	1	2	2	3
1	4	4	71500	3	3	2	2	2	3	3	2	3	3	2	3	2	2	3	4	3	3	2	4	2	2	2	2	2	1	3	3	1	3	2	4	3	4	4	3	3	4	2	2	3	3	4	4	4	3
1	1	1	48035	3	2	2	3	2	4	3	2	2	3	2	3	2	4	3	2	2	2	4	3	2	3	3	4	2	3	2	3	2	4	3	4	4	3	5	4	3	4	3	4	3	3	3	3	4	5
1	2	4	91707	4	2	3	3	2	2	4	3	2	4	4	2	4	3	3	3	4	3	4	3	4	4	2	2	3	2	2	1	2	3	3	1	1	2	3	2	3	4	3	3	3	2	3	2	3	3
2	2	2	94526	2	2	3	3	2	2	2	2	1	2	3	3	2	2	1	2	2	2	3	2	2	3	1	1	1	2	2	2	2	2	2	2	3	3	1	2	3	2	1	1	2	1	1	2	2	1
1	2	4	49601	5	5	4	4	5	4	4	5	3	4	5	3	4	3	3	3	3	4	4	3	4	5	4	3	3	4	4	3	5	3	5	5	3	5	5	3	4	3	3	3	4	3	4	5	3	3
1	4	4	24449	3	4	2	3	3	3	4	2	3	3	3	3	3	2	3	4	3	2	2	2	2	2	2	2	3	2	2	3	1	1	3	4	4	2	2	3	3	3	2	3	3	1	3	1	2	3
2	2	3	38139	3	4	3	4	5	3	3	5	5	5	3	4	5	5	3	3	5	5	3	4	4	3	3	4	5	3	5	3	3	3	3	4	3	4	4	5	4	3	4	4	3	3	4	5	4	5
1	3	3	70786	4	3	4	3	2	4	4	3	3	4	4	3	3	4	4	4	3	4	4	3	4	3	2	1	3	1	2	3	3	3	3	4	3	2	5	4	5	4	5	5	3	3	5	4	5	5
1	4	4	61436	5	4	3	4	4	4	4	3	4	4	3	3	3	3	3	4	5	3	3	5	4	4	2	1	3	2	1	2	2	1	3	3	4	3	2	2	3	1	2	2	2	3	3	2	3	3
2	2	3	62313	5	4	3	3	4	4	4	3	3	5	3	5	4	5	4	4	4	3	3	3	5	3	3	5	3	5	5	4	5	5	4	5	3	3	4	4	5	5	5	3	5	5	3	4	3	5
1	2	3	22373	5	3	3	3	5	5	4	4	3	4	4	5	3	5	5	5	5	3	3	5	3	4	5	3	5	3	3	5	4	5	3	5	3	3	5	5	4	5	4	5	5	3	5	5	5	4
2	2	2	84816	5	3	3	3	5	3	4	3	4	3	4	4	5	4	5	4	3	4	5	3	3	5	1	1	3	2	2	1	2	2	2	4	3	4	1	2	2	3	3	1	2	1	2	2	3	1
1	3	4	95726	4	3	3	3	4	3	3	4	4	3	3	3	4	4	3	2	4	3	3	2	4	3	1	2	1	2	2	1	1	2	3	3	3	3	1	2	3	1	1	2	2	1	2	1	2	3
2	1	3	47928	5	5	4	3	5	5	5	5	3	3	3	3	3	5	5	3	5	5	5	5	3	5	4	4	3	3	4	4	4	4	4	4	5	3	5	5	5	3	3	4	4	4	4	5	3	5
2	4	4	12085	5	4	4	5	4	3	5	4	5	3	5	3	3	3	3	5	3	5	5	4	4	4	4	4	5	4	3	5	3	5	3	3	5	5	5	3	4	5	3	3	3	3	3	5	5	3
1	5	4	18223	4	2	2	3	2	3	3	4	4	3	2	4	2	2	3	4	3	3	3	3	3	4	4	4	4	4	2	3	3	4	4	3	2	2	3	2	3	4	3	4	2	2	3	3	2	3
1	5	5	80465	3	3	2	3	2	3	2	4	2	2	4	2	2	2	2	3	2	3	3	3	3	3	4	4	4	4	4	3	2	3	3	5	5	4	1	1	1	1	2	2	3	1	2	1	3	2
1	4	4	11034	4	4	4	4	4	4	2	3	4	3	4	4	3	4	3	3	3	3	4	4	3	2	4	3	4	3	3	4	2	4	4	4	4	2	4	3	2	3	2	4	3	4	3	4	4	4
2	3	3	26151	2	1	2	3	1	1	3	2	3	2	3	3	2	1	1	3	2	2	1	2	1	1	2	2	3	2	1	1	2	2	1	1	3	3	1	3	1	1	1	1	2	1	1	2	3	2
2	4	3	65009	4	5	3	5	3	5	5	4	3	5	5	3	5	4	4	4	3	4	3	4	3	3	5	5	3	5	4	3	5	5	4	4	3	4	3	3	3	3	4	4	5	4	3	5	3	3
2	2	2	89145	5	4	3	4	3	5	3	3	3	3	3	3	5	4	5	4	5	3	3	4	4	5	4	5	5	3	5	5	5	4	4	4	5	4	5	3	4	3	4	5	4	4	3	3	4	3
2	4	4	23546	3	5	5	3	5	5	4	5	5	3	5	5	5	5	3	4	3	5	5	3	3	4	3	3	3	5	4	4	4	3	4	4	4	5	5	5	4	5	4	4	4	3	3	3	4	4
2	2	1	27446	3	2	4	4	3	2	2	2	4	4	2	2	2	2	3	4	3	2	3	2	3	4	2	2	3	2	3	3	3	1	2	2	1	2	4	2	3	4	4	3	2	3	3	3	4	3
1	5	5	58788	3	2	3	2	3	2	4	3	4	2	4	4	4	3	3	4	3	3	3	3	2	3	5	4	3	4	5	3	5	4	3	2	3	2	4	2	3	2	4	2	4	2	4	2	4	3
1	1	2	15423	5	4	4	4	3	3	3	3	3	4	3	4	3	4	5	5	4	5	5	3	5	5	1	3	1	2	2	2	1	1	1	4	4	3	4	4	3	3	3	2	3	4	3	3	4	3
1	4	4	32031	3	3	4	2	4	3	3	2	2	3	2	2	2	2	2	3	2	2	2	2	2	3	5	3	3	5	5	4	3	4	5	5	4	5	3	2	2	4	4	2	4	2	2	2	4	3
1	5	4	66405	2	1	2	2	2	1	2	3	2	2	2	3	2	3	2	3	2	3	2	2	3	1	2	3	3	3	1	3	3	1	2	4	3	4	2	2	2	3	2	2	3	1	3	3	3	3
2	3	1	12931	5	3	3	5	5	5	5	5	3	3	4	5	4	5	5	3	5	5	4	5	4	5	5	4	4	3	3	4	3	4	3	5	5	3	3	3	3	3	4	5	3	4	5	4	3	4
1	1	1	90300	5	5	3	3	3	4	3	4	5	5	3	5	3	4	3	3	3	3	3	5	5	3	5	5	4	4	5	4	3	5	5	5	4	3	4	5	5	3	4	5	4	4	4	4	4	3
2	5	5	32423	5	4	5	4	3	5	3	3	5	4	3	4	5	3	3	4	3	4	4	5	4	3	5	4	4	5	4	3	3	4	3	3	3	4	5	3	4	3	3	3	5	5	4	4	4	5
2	1	3	28352	4	3	2	4	3	4	4	4	3	3	3	3	4	3	4	2	3	4	3	4	3	3	3	2	4	3	3	4	2	3	3	1	2	1	1	1	3	2	2	2	2	1	1	2	1	1
1	4	4	29149	3	3	5	3	5	5	3	3	5	3	5	4	3	3	3	5	3	3	3	5	5	4	4	5	4	4	4	4	5	3	4	3	3	3	4	5	4	5	4	3	3	5	4	5	5	5
1	2	4	15849	4	3	2	3	3	4	3	2	4	4	4	2	4	3	3	2	2	2	4	4	3	4	2	3	3	2	1	2	3	2	1	1	1	1	4	4	4	4	2	3	4	4	4	4	4	2
1	3	3	23133	3	3	4	3	5	3	3	5	5	3	3	4	3	4	3	3	5	5	5	4	3	5	3	3	4	3	3	5	3	4	5	4	3	3	5	4	4	4	4	3	3	5	5	4	5	4
2	5	5	43872	3	5	4	3	5	3	5	3	3	3	5	5	3	3	5	5	4	3	5	4	5	3	4	5	4	5	4	4	4	5	3	5	3	3	5	3	4	4	5	3	4	5	3	3	5	5
2	2	4	26952	5	4	4	4	3	3	3	3	4	4	4	3	3	5	3	4	4	5	3	4	4	4	5	3	5	4	3	3	5	4	3	4	3	3	2	3	2	1	3	2	3	1	1	2	2	2
2	4	4	34330	3	3	4	3	2	3	3	4	3	4	3	2	4	2	4	3	3	3	3	3	4	2	3	3	2	3	3	2	4	3	2	2	2	1	5	4	3	4	4	5	3	4	3	4	4	4
2	2	2	67587	1	2	1	1	1	1	2	1	1	2	1	2	2	2	3	2	2	2	2	1	1	1	4	4	2	4	2	3	4	3	2	5	5	4	5	3	3	3	5	5	4	3	3	4	3	4
2	3	4	54056	1	1	3	3	2	2	2	2	2	3	3	3	1	3	1	3	1	3	1	3	1	3	3	3	3	2	3	2	2	4	4	1	1	1	4	4	4	2	3	3	3	2	4	2	2	3
2	3	3	95126	3	3	2	4	2	3	3	2	2	2	2	3	2	3	3	4	2	3	4	2	2	3	4	3	4	3	4	2	3	4	3	5	4	5	2	3	2	1	3	3	3	3	3	1	1	3
2	4	4	25738	2	2	3	1	2	2	1	3	2	3	2	3	2	3	1	2	2	2	3	2	2	3	3	3	4	3	3	2	2	2	2	3	3	2	5	4	3	5	4	3	4	5	3	3	3	5
1	3	3	21520	1	3	3	3	1	2	3	1	3	1	1	1	3	3	1	2	3	3	1	1	3	3	5	3	5	3	3	3	3	4	4	5	3	4	4	3	4	3	2	3	4	3	4	3	4	2
1	4	4	32969	4	3	3	3	3	5	5	4	4	3	3	5	4	3	5	5	3	4	3	4	4	3	3	3	4	3	4	5	5	3	5	4	4	4	5	4	4	3	3	5	3	3	5	4	4	3
1	4	4	44227	1	2	1	1	3	2	3	3	2	2	1	1	2	1	1	3	2	1	2	2	1	2	3	4	3	3	4	3	2	2	2	1	2	2	1	1	1	1	1	1	1	1	2	2	3	1
1	4	4	46550	2	3	2	2	2	1	2	2	1	3	2	3	2	1	3	3	1	3	3	3	3	2	1	2	2	2	2	2	1	2	3	4	4	4	3	4	2	2	3	2	3	4	2	2	2	3
2	3	4	84121	1	3	2	2	2	3	2	1	3	1	1	2	3	1	3	3	2	3	1	1	2	3	3	3	4	2	3	2	3	4	2	5	3	4	3	3	2	2	4	2	2	3	4	2	2	3
2	3	1	98044	1	1	1	2	2	1	2	2	2	2	3	2	3	2	1	1	1	1	1	1	3	1	3	2	2	4	2	3	2	3	3	2	1	2	2	3	2	2	2	2	3	2	3	1	2	2
2	2	2	56652	5	5	5	4	3	5	5	4	3	5	3	3	3	5	4	3	3	5	3	3	4	3	3	5	5	5	3	5	5	3	5	5	4	3	4	5	4	4	3	4	3	5	4	3	3	5
2	4	4	32629	4	3	4	4	4	3	3	4	4	3	2	2	3	2	3	3	4	3	2	4	3	2	4	4	3	4	3	3	4	4	2	2	3	2	5	3	5	3	3	5	3	3	3	5	5	4
2	4	4	94910	4	3	3	5	3	5	3	5	3	4	3	4	5	5	4	4	3	3	5	5	5	5	3	4	3	3	5	3	4	3	5	3	4	4	5	5	3	3	3	5	3	4	3	3	5	5
1	4	4	30046	4	3	3	4	3	3	3	4	3	3	4	3	4	4	3	3	3	4	3	2	4	2	4	3	4	4	3	4	2	4	2	4	2	3	2	1	2	2	3	3	3	2	2	2	3	2
1	5	3	91449	5	5	4	4	5	3	4	3	5	5	5	4	4	3	4	4	5	4	3	3	3	3	4	3	3	4	4	3	3	4	4	2	2	2	4	3	3	3	3	2	3	2	2	2	2	3
1	1	1	79438	4	5	5	3	5	3	5	5	4	4	3	4	3	4	4	4	3	5	3	3	4	3	5	3	3	3	3	4	4	3	3	3	5	3	3	5	3	5	5	4	4	5	3	3	3	3
1	5	3	52588	2	2	1	2	3	2	3	3	2	3	2	2	3	3	3	3	3	2	1	3	2	2	3	3	3	3	3	4	2	3	2	1	2	1	2	1	2	3	2	2	3	3	2	3	3	3
2	3	3	26795	2	2	3	3	1	3	2	2	2	3	3	2	2	2	3	3	1	2	2	3	2	2	3	2	3	3	3	3	2	3	3	1	3	3	3	3	4	4	2	3	2	2	4	3	3	4
1	4	3	95400	5	3	4	5	4	3	3	3	4	3	3	3	4	3	4	4	4	4	5	5	3	4	2	3	1	2	2	2	3	1	3	1	1	2	5	4	3	4	3	4	4	5	4	4	3	4
2	3	2	50763	2	2	3	1	3	2	2	2	2	1	1	2	3	1	3	3	2	3	3	1	2	3	3	3	3	3	2	3	3	2	3	3	3	3	4	2	3	2	4	3	2	2	3	4	2	3
1	4	4	82796	4	2	4	4	4	3	4	3	3	2	3	4	3	2	2	2	4	4	3	3	4	3	2	2	3	2	2	3	2	2	2	1	1	3	5	3	5	5	3	4	4	5	3	4	3	5
1	5	5	18204	5	3	4	5	4	4	5	4	3	5	3	5	5	4	4	3	3	3	4	4	3	4	1	2	1	1	2	3	1	1	1	1	2	1	2	2	2	3	2	3	1	2	1	3	1	2
2	4	5	27478	5	5	3	3	4	3	5	3	3	3	4	4	4	4	5	4	4	5	3	4	3	5	3	4	3	3	3	4	3	4	2	3	2	3	3	2	3	2	4	3	2	2	4	4	3	4
2	3	4	48139	4	3	5	4	5	4	5	4	3	3	4	5	5	4	5	4	4	4	4	5	4	4	4	3	5	5	5	5	3	3	4	5	4	3	4	5	4	4	3	5	4	4	5	4	5	5
1	2	2	32033	1	3	3	1	1	2	1	1	1	3	2	1	3	1	2	2	1	2	1	3	2	2	4	3	4	3	3	4	3	4	4	5	4	4	3	3	2	4	2	2	3	2	3	2	4	3
2	3	4	95249	1	2	2	1	2	2	2	1	3	2	1	2	1	1	2	1	2	3	1	2	1	2	4	3	4	4	4	4	4	2	3	4	3	3	5	4	3	4	3	5	4	4	3	3	4	5
2	4	5	65900	4	2	4	2	3	2	3	4	4	3	2	3	2	4	2	4	4	4	2	2	2	3	5	4	4	5	4	3	5	3	4	2	3	1	2	1	3	2	3	2	3	2	1	3	3	3
2	4	2	36206	5	5	5	4	5	3	5	3	3	4	3	3	3	5	4	4	3	5	3	3	4	3	1	1	2	3	2	1	1	1	2	4	2	3	2	2	3	2	2	2	2	2	1	1	1	3
1	4	5	35895	4	3	2	4	3	3	4	3	2	4	2	4	2	2	4	2	3	4	4	3	3	2	1	2	3	1	1	1	2	1	1	3	3	3	3	2	3	3	3	4	3	4	2	3	4	4
2	1	3	96077	5	4	4	4	4	4	4	4	4	3	3	3	3	5	5	3	3	3	3	3	3	5	5	4	3	4	5	5	5	5	5	3	4	3	2	2	1	3	2	3	3	3	1	2	3	3
1	2	3	54785	4	3	4	3	3	4	5	3	4	3	3	3	4	3	5	4	3	4	3	5	3	4	5	3	5	3	5	3	3	5	5	4	5	4	5	4	4	3	4	4	4	4	4	4	5	4
1	2	2	43027	4	4	4	4	4	4	2	3	4	3	3	3	3	3	4	3	3	3	2	4	4	4	3	3	2	2	3	3	2	4	3	1	3	1	4	4	2	3	2	4	3	3	4	4	4	4
1	3	1	22428	3	2	2	3	3	2	2	3	2	2	3	3	4	2	3	3	4	2	4	3	2	2	1	1	1	2	2	3	3	1	3	3	3	2	2	1	2	3	3	3	2	2	2	2	1	2
2	2	3	71994	1	3	1	2	2	3	1	3	1	1	1	1	3	1	1	1	3	2	2	1	2	2	4	4	3	2	4	4	4	2	2	1	1	1	3	3	4	2	2	3	2	2	4	2	2	4
1	2	2	65741	4	3	3	3	4	3	2	4	3	3	4	3	3	3	3	2	2	4	3	2	4	2	4	4	4	4	2	3	4	3	4	4	4	3	4	3	3	4	3	4	2	4	4	4	3	4
2	3	3	55567	5	4	5	3	5	3	3	3	4	4	4	4	5	4	3	4	3	4	3	3	3	3	5	3	3	3	3	4	5	5	4	5	3	3	3	4	4	3	5	3	4	5	3	5	3	5
1	4	4	15930	4	4	5	5	4	4	5	4	4	5	5	5	4	3	3	3	4	4	5	4	5	5	5	3	3	3	3	3	5	5	3	5	5	4	3	5	5	3	5	3	5	3	3	4	3	5
1	2	2	31150	2	3	3	3	2	3	2	2	2	3	3	2	3	3	2	3	3	2	2	3	1	2	3	3	3	3	3	2	2	2	2	2	3	2	5	4	3	4	3	4	3	3	5	3	3	4
1	4	4	41947	4	4	4	4	3	4	3	3	2	4	3	4	4	3	2	4	2	2	2	3	3	3	1	1	2	2	2	3	2	1	2	5	4	3	2	2	1	2	3	2	2	2	1	2	2	2
2	2	2	38648	4	4	4	5	4	3	3	4	4	5	4	3	3	3	5	4	4	3	5	3	5	5	4	4	3	3	3	3	4	4	5	4	4	5	4	3	4	4	3	4	5	5	4	3	4	4
2	4	5	10118	5	4	5	4	3	5	3	4	4	3	3	3	3	4	3	3	3	4	4	4	3	3	3	4	5	5	5	3	5	5	3	4	4	4	5	3	4	5	3	5	5	4	3	4	3	5
2	2	3	91879	1	2	3	2	2	3	2	1	2	3	2	1	1	1	1	1	1	1	1	2	1	1	4	3	2	4	3	4	2	4	4	4	3	4	1	2	1	1	1	1	1	3	2	2	2	1
2	2	2	76985	1	1	3	1	1	3	1	1	3	1	1	2	2	1	1	1	1	2	1	1	1	2	1	1	2	3	3	2	1	2	3	4	2	3	4	2	3	4	3	4	4	4	3	3	3	4
1	2	3	11578	4	3	4	3	4	2	3	3	4	2	4	4	2	4	4	3	4	3	4	3	4	3	1	2	2	1	1	3	1	1	1	2	2	1	4	4	4	3	2	2	4	3	3	3	4	4
1	2	1	16931	4	4	2	2	3	2	4	4	4	3	4	4	4	3	4	4	2	3	4	4	3	3	5	4	5	4	3	4	3	4	5	4	4	2	3	3	2	4	3	2	2	2	3	3	2	3
2	4	5	45915	4	3	3	2	4	4	3	4	2	4	3	4	4	2	4	3	4	4	4	3	4	3	5	4	5	3	4	4	4	3	3	2	3	1	4	3	4	3	2	4	2	4	3	4	3	3
2	2	2	71559	3	3	3	3	3	2	2	3	2	3	3	4	3	3	2	2	4	2	4	2	2	3	3	4	3	3	3	4	4	2	2	4	4	3	4	2	3	3	3	3	2	4	3	4	2	3
2	5	5	18076	5	5	5	3	4	5	5	3	4	4	4	4	3	3	3	3	3	3	4	3	3	3	4	4	4	3	5	4	4	3	3	4	3	4	5	3	4	5	5	3	3	4	3	5	4	3
2	4	4	98739	4	3	3	3	4	3	2	3	4	3	3	2	3	3	3	3	4	2	4	4	3	4	2	1	3	2	3	2	2	3	1	3	2	2	5	3	4	3	3	5	3	4	5	4	4	4
2	3	4	92704	5	5	5	3	4	4	3	4	3	3	4	5	4	3	3	5	5	4	4	5	3	3	4	3	4	4	4	2	4	4	4	5	3	4	1	1	2	1	2	3	2	2	3	2	3	1
1	1	2	54506	4	4	2	3	4	2	4	3	3	4	4	4	4	2	3	2	3	2	3	3	4	3	4	4	4	4	4	3	3	3	4	5	4	4	3	4	3	2	2	2	3	2	2	4	4	3
1	3	4	10277	4	4	4	3	5	5	4	5	3	4	5	4	4	5	4	4	5	4	5	3	4	4	4	4	4	4	3	4	4	4	4	3	4	5	5	4	3	5	5	4	4	4	4	3	4	3
1	4	4	48491	3	2	4	3	4	3	3	3	4	3	3	3	3	4	4	4	2	3	4	3	2	4	3	2	2	3	2	2	4	3	2	1	2	2	4	4	3	4	2	3	4	4	2	4	4	2
1	2	4	64980	3	3	2	3	2	4	4	4	3	3	4	2	2	3	3	2	2	4	2	3	3	2	3	2	2	2	3	2	2	2	3	1	2	1	4	4	4	3	4	3	4	3	2	2	4	3
1	4	3	92795	1	1	2	1	3	2	3	3	2	3	2	2	1	3	2	2	3	2	1	3	1	2	3	2	2	2	3	4	3	3	2	1	1	2	3	2	3	3	3	2	4	4	3	2	3	2
1	3	3	38104	2	2	2	1	2	2	3	2	3	3	3	2	3	2	2	2	3	2	3	3	3	2	2	1	2	3	2	2	3	2	3	5	3	5	1	2	2	1	1	2	2	2	1	1	3	2
1	4	4	97775	5	5	3	5	5	5	3	5	3	4	3	3	3	4	4	5	4	5	4	3	5	4	4	5	4	5	3	5	4	4	4	4	3	5	5	4	5	4	5	3	3	3	3	5	5	5
2	2	2	95642	4	2	4	3	4	3	2	4	2	3	4	3	3	2	4	4	4	4	2	3	3	3	2	2	2	2	2	2	2	2	1	3	3	2	4	2	2	3	3	4	4	3	2	4	3	4
1	4	5	94934	3	5	5	3	3	4	4	3	5	5	5	3	5	3	5	3	3	5	5	3	4	3	5	3	5	4	4	3	3	4	3	5	4	5	5	4	3	4	4	3	4	4	5	4	4	3
1	4	3	22045	3	2	3	2	2	4	2	3	3	2	4	2	4	2	3	4	2	2	2	4	2	4	2	3	3	1	3	3	3	3	3	3	2	4	4	3	3	2	4	2	3	3	3	3	4	2
2	4	3	59712	3	3	2	3	2	2	2	2	3	2	3	4	3	3	2	2	2	3	2	2	4	2	4	3	4	4	2	3	3	3	4	3	2	3	2	2	2	3	2	2	2	1	3	2	3	1
2	1	1	13503	4	4	2	4	3	2	4	3	3	4	3	4	4	3	2	3	3	3	3	2	3	4	1	3	2	1	2	1	1	3	1	2	2	2	4	3	4	4	3	3	4	4	4	2	4	3
2	3	3	60831	5	5	3	4	4	3	4	4	5	5	4	5	4	3	5	5	4	3	3	5	4	3	5	3	4	5	4	5	4	3	3	4	5	5	5	5	3	3	5	4	4	5	5	3	3	4
2	5	4	64531	3	2	2	4	4	2	4	4	2	3	2	3	4	2	2	2	2	2	3	2	4	2	3	2	4	3	3	2	3	2	3	5	5	5	5	4	3	5	4	4	3	5	3	5	3	4
2	1	1	79994	4	3	3	4	3	3	4	4	3	3	3	3	3	4	4	4	3	4	3	3	3	2	4	3	2	2	2	4	3	4	2	4	2	3	3	3	3	2	3	2	3	4	2	3	3	2
1	4	4	88198	1	2	1	2	2	2	2	1	3	2	2	3	1	2	1	3	2	2	2	1	1	2	3	4	2	2	2	2	2	3	2	5	3	3	4	4	4	3	3	3	4	4	4	3	4	2
2	4	4	38000	3	4	2	2	3	4	2	2	2	3	3	4	4	3	2	3	3	3	2	3	4	3	4	3	4	4	3	4	2	3	2	2	2	2	3	2	4	3	3	4	2	3	2	3	3	3
2	4	4	23508	1	1	2	2	2	1	2	2	2	1	3	2	1	2	2	2	2	2	2	1	1	1	3	4	4	3	3	3	4	2	2	3	3	4	3	4	3	4	2	2	4	3	3	2	3	3
2	2	3	89518	4	4	3	3	3	4	2	4	2	3	3	3	4	4	4	4	4	4	3	2	3	3	1	2	3	2	1	2	1	1	2	5	3	3	2	2	2	2	2	3	2	3	2	3	3	2
1	2	2	15258	2	3	2	2	2	3	2	3	2	3	3	2	1	1	2	2	3	2	2	1	2	2	1	1	1	3	2	1	1	1	1	1	1	2	4	4	3	4	2	4	3	4	4	4	4	4
1	4	3	31780	4	4	5	3	4	4	4	3	3	4	5	4	3	3	4	5	3	5	3	3	4	4	4	3	4	4	4	4	3	4	3	4	4	5	3	3	5	3	5	4	3	4	5	3	3	3
2	4	4	15167	1	2	3	3	1	2	1	2	2	1	1	2	3	1	1	1	2	2	1	3	1	2	5	3	4	3	4	3	3	5	3	4	2	4	4	3	2	4	3	3	4	2	4	3	3	3
2	3	4	31154	5	3	3	4	4	4	3	4	5	4	5	4	3	3	3	4	3	3	5	3	4	4	3	2	2	4	3	3	2	3	2	1	2	1	1	3	2	3	1	2	1	1	2	2	2	2
2	5	5	31241	4	4	4	4	4	4	4	4	4	4	4	4	4	4	4	4	4	4	4	4	4	4	4	4	4	4	4	4	4	4	4	5	4	4	5	5	5	4	4	5	5	5	4	4	5	5
2	2	3	57122	2	3	2	2	3	2	2	2	3	2	2	2	3	3	3	2	3	2	1	1	1	1	1	1	1	1	1	2	1	2	3	3	3	3	2	1	3	1	3	2	2	2	2	3	2	2
[truncated: 65 more columns]
